# Supplementary material for: SnO2 Anchored in S and N Co-Doped Carbon as the Anode for Long-Life Lithium-Ion Batteries
Source: Nanomaterials (Basel). 2022 Feb 19;12(4):700. doi: 10.3390/nano12040700 (PMC8877561; doi:10.3390/nano12040700)
Supplement: Supplementary file 1 [file nanomaterials-12-00700-s001.zip]

Archive with 1 entries (1 files):
- nanomaterials-1586558-supplementary.pdf
